# Supplementary material for: Use of the Visceral Adiposity Index as an Indicator of Chronic Kidney Disease in Older Adults: Comparison with Body Mass Index
Source: J Clin Med. 2022 Oct 26;11(21):6297. doi: 10.3390/jcm11216297 (PMC9659218; doi:10.3390/jcm11216297)
Supplement: Supplementary file 1 [file jcm-11-06297-s001.zip]

Archive with 1 entries (1 files):
- jcm-1944838-supplementary.pdf
